# Supplementary material for: The ICR142 NGS validation series: a resource for orthogonal assessment of NGS analysis
Source: F1000Res. 2018 Sep 5;5:386. Originally published 2016 Mar 22. [Version 2] doi: 10.12688/f1000research.8219.2 (PMC4857748; doi:10.12688/f1000research.8219.2)
Supplement: Supplementary file 1 [file f1000research-5-17295-s0000.tgz]

Archive with 1 entries (1 files):
- 6a3044fe-f0b5-4324-a4e9-931898a0ec54_Supplementary_Table1_updated.txt
