# Supplementary material for: The ICR142 NGS validation series: a resource for orthogonal assessment of NGS analysis
Source: F1000Res. 2018 Sep 5;5:386. Originally published 2016 Mar 22. [Version 2] doi: 10.12688/f1000research.8219.2 (PMC4857748; doi:10.12688/f1000research.8219.2)
Supplement: Supplementary file 1 [file f1000research-5-17295-s0000.tgz › 6a3044fe-f0b5-4324-a4e9-931898a0ec54_Supplementary_Table1_updated.txt]

Sample	Gene	SangerCall	Type	Transcript	CHR	EvaluatedPosition	POS	REF	ALT	Zygosity	SiteID
D69367	PABPC3	c.999delA	del	ENST00000281589	13	25671332	25671332	CA	C	heterozygous	1
L75319	BTNL2	c.451delC	del	ENST00000468270	6	32370969	32370969	TG	T	heterozygous	2
L66742	DPY19L1	c.1435_1436delAT	del	ENST00000310974	7	34981410	34981410	CAT	C	heterozygous	3
L76738	PSG6	c.262_263insGAA_p.Gln87_Ile88insArg	ins	ENST00000292125	19	43420441	43420441	A	ATTC	heterozygous	4
L86963	FOXO3	c.1143dupG	ins	ENST00000406360	6	108985178	108985178	G	GG	heterozygous	5
L84221	IGSF3	c.3117_3119dupGGA_p.Glu1039dup	ins	ENST00000369483	1	117122310	117122288	G	GTCC	heterozygous	6
L57299	FANCD2	No	bs	ENST00000287647	3	10127495					7
L57299	FANCD2	No	bs	ENST00000287647	3	10140403					8
D91936	POTEH	No	bs	ENST00000343518	22	16287784					9
L50982	AGR3	No	bs	ENST00000310398	7	16918134					10
L57299	PARP4	No	bs	ENST00000381989	13	25016103					11
L124311	PARP4	c.3285_3285+5delinsAGT	complex	ENST00000381989	13	25021149	25021149	CTTACC	ACT	homozygous	12
D77356	PARP4	c.3285_3285+5delinsAGT	complex	ENST00000381989	13	25021149	25021149	CTTACC	ACT	homozygous	13
D56468	PARP4	c.3285_3285+5delinsAGT	complex	ENST00000381989	13	25021149	25021149	CTTACC	ACT	homozygous	14
L115230	PARP4	c.3285_3285+5delinsAGT	complex	ENST00000381989	13	25021149	25021149	CTTACC	ACT	homozygous	15
L64481	PARP4	No	bs	ENST00000381989	13	25026552					16
L2481	PARP4	No	bs	ENST00000381989	13	25068706					17
L95984	CHEK2	No	bs	ENST00000328354	22	29085205					18
L60025	BRCA2	No	bs	ENST00000380152	13	32911143					19
L17783	ZNF221	No	bs	ENST00000251269	19	44469101					20
L52122	SPG11	No	bs	ENST00000261866	15	44944106					21
L17783	FANCM	No	bs	ENST00000267430	14	45605580					22
L47646	FANCM	No	bs	ENST00000267430	14	45623246					23
D81625	SIRPA	No	indel	ENST00000358771	20	1895963					24
D68566	ACTRT2	c.163_165delAAG_p.Lys55del	del	ENST00000378404	1	2938407	2938407	CAGA	C	heterozygous	25
L92388	SKA3	No	indel	ENST00000314759	13	21746643					26
L84221	SLC39A14	No	indel	ENST00000381237	8	22262228					27
l17193	BRCA2	No	indel	ENST00000380152	13	32911391					28
T81996	EPDR1	c.-256_-244del13	del	ENST00000199448	7	37960286	37960262	AAGGCAGTGGCAGC	A	heterozygous	29
L75319	ZNF233	c.1983_1986delinsATA	complex	ENST00000391958	19	44778799	44778796	GTTG	ATA	homozygous	30
L80559	MTMR2	No	indel	ENST00000346299	11	95583026					31
D93615	MTMR2	No	indel	ENST00000346299	11	95598840					32
L85802	PKD2L1	No	indel	ENST00000318222	10	102057340					33
L76738	OVGP1	c.1598_1621del24_p.Thr533_Val540del	del	ENST00000369732	1	111957528	111957501	CTCACAGACTGATGACTCACAGGGG	C	heterozygous	34
L45377	ZNF714	No	indel	ENST00000291770	19	21299777					35
D69066	SKA3	No	indel	ENST00000314759	13	21732265					36
L2481	PARP4	No	indel	ENST00000381989	13	25067829					37
L92388	TYRO3	No	indel	ENST00000263798	15	41865664					38
L84221	MAN2C1	No	indel	ENST00000267978	15	75651050					39
L80559	MTMR2	No	indel	ENST00000346299	11	95591797					40
D64976	NFKBIZ	c.1935+4_1935+5insTTTTAGAAAGCTTTAATAACCAC	ins	ENST00000326172	3	101576023	101576029	T	TACTTTTAGAAAGCTTTAATAACC	heterozygous	41
D69066	MUC13	No	indel	ENST00000311075	3	124646705					42
D77197	BCLAF1	No	indel	ENST00000531224	6	136582254					43
D68566	BCLAF1	No	indel	ENST00000531224	6	136582614					44
L84221	LCE4A	c.143_144insCTGTAGCTCTGGGGGCTG_p.Cys48_Gly49insCysSerSerGlyGlyCys	ins	ENST00000368777	1	152681680	152681680	C	CAGCTCTGGGGGCTGCTGT	homozygous	45
L84221	RPH3AL	No	bs	ENST00000323434	17	177327					46
L75319	SLC22A18	No	bs	ENST00000380574	11	2943788					47
L82403	FANCD2	No	bs	ENST00000287647	3	10077970					48
L75319	DNMT1	No	bs	ENST00000359526	19	10265393					49
L53053	TSG101	No	bs	ENST00000251968	11	18524118					50
L52477	USP48	No	bs	ENST00000308271	1	22013702					51
L45377	FLT1	No	bs	ENST00000282397	13	28959048					52
L91951	AIF1	No	bs	ENST00000376059	6	31583361					53
L45377	BRD2	No	bs	ENST00000395289	6	32946109					54
L91951	FANCE	No	bs	ENST00000229769	6	35428397					55
L75319	WDR62	No	bs	ENST00000401500	19	36587983					56
L75319	TUBGCP4	No	bs	ENST00000260383	15	43690307					57
L52477	ADARB1	No	bs	ENST00000539173	21	46602498					58
L75319	PRMT1	No	bs	ENST00000454376	19	50187328					59
L84221	ZMYM3	No	bs	ENST00000353904	X	70468286					60
L45377	CD109	No	bs	ENST00000287097	6	74533194					61
L84221	TMC8	No	bs	ENST00000318430	17	76134084					62
L75319	CMYA5	No	bs	ENST00000446378	5	79048619					63
L75319	KLHDC4	No	bs	ENST00000270583	16	87743261					64
L45377	EIF2AK3	No	bs	ENST00000303236	2	88895183					65
L52477	COL10A1	No	bs	ENST00000327673	6	116441231					66
L75291	TRAF2	No	bs	ENST00000247668	9	139818329					67
L75319	CXorf40A	No	bs	ENST00000441248	X	148627388					68
L45377	LPAL2	No	bs	ENST00000335388	6	160908455					69
L45377	TFRC	No	bs	ENST00000360110	3	195800980					70
L45377	IPO9	No	bs	ENST00000361565	1	201840408					71
L53053	TRAF5	No	bs	ENST00000261464	1	211545690					72
L75319	DOCK10	No	bs	ENST00000258390	2	225651818					73
L45377	PAPOLA	No	indel	ENST00000216277	14	96994296					74
L92388	ZNF141	No	indel	ENST00000240499	4	338197					75
L74809	MRPL28	No	indel	ENST00000199706	16	419999					76
D77197	PTDSS2	No	indel	ENST00000308020	11	490478					77
L76738	PDDC1	No	indel	ENST00000319863	11	771383					78
L75319	HEATR2	No	indel	ENST00000297440	7	814722					79
D81625	SAMD11	No	indel	ENST00000342066	1	866447					80
L52477	DMRT1	No	indel	ENST00000382276	9	916909					81
D81625	ABR	No	indel	ENST00000302538	17	975954					82
L86963	SSTR5	No	indel	ENST00000293897	16	1129462					83
L66742	SIRPA	No	indel	ENST00000358771	20	1895793					84
L84221	PRKCZ	No	indel	ENST00000378567	1	2103806					85
D93615	PFKP	No	indel	ENST00000381125	10	3175397					86
D93615	OR52R1	No	indel	ENST00000356069	11	4824705					87
L45377	TRMT6	No	indel	ENST00000203001	20	5919318					88
L92388	ESPN	No	indel	ENST00000377828	1	6488385					89
L75291	TAS1R1	No	indel	ENST00000333172	1	6638842					90
T81996	GRM7	No	indel	ENST00000357716	3	7721881					91
D93615	CAMTA1	No	indel	ENST00000303635	1	7724452					92
L45377	PFAS	No	indel	ENST00000314666	17	8168392					93
L84221	ST5	No	indel	ENST00000534127	11	8719125					94
L74809	CCDC165	No	indel	ENST00000359865	18	8793010					95
L52470	RAD18	No	indel	ENST00000264926	3	8983267					96
L52477	WDR16	No	indel	ENST00000352665	17	9536338					97
L92388	TNFRSF8	No	indel	ENST00000263932	1	12170170					98
D81625	MAN2B1	No	indel	ENST00000456935	19	12767769					99
L52477	CELA2A	No	indel	ENST00000359621	1	15798504					100
T81996	ADORA2B	No	indel	ENST00000304222	17	15878538					101
L52477	CUBN	No	indel	ENST00000377833	10	17142200					102
L45377	ADAMTSL1	No	indel	ENST00000380548	9	18680349					103
L52477	RPS15A	No	indel	ENST00000322989	16	18799453					104
D81625	MAU2	No	indel	ENST00000392313	19	19459987					105
L75319	ULK2	No	indel	ENST00000395544	17	19685286					106
T81996	MPHOSPH8	No	indel	ENST00000361479	13	20237200					107
L92388	SKA3	No	indel	ENST00000314759	13	21736014					108
L75291	TOP3B	No	indel	ENST00000398793	22	22317174					109
L84221	KIAA0319	No	indel	ENST00000378214	6	24596271					110
L74264	IPO4	No	indel	ENST00000354464	14	24653308					111
D93615	IPO4	No	indel	ENST00000354464	14	24656323					112
L84221	PABPC3	No	indel	ENST00000281589	13	25671272					113
D69066	PABPC3	No	indel	ENST00000281589	13	25671274					114
D81625	TMEM50A	No	indel	ENST00000374358	1	25678172					115
L86963	ATP8A2	No	indel	ENST00000381655	13	26153947					116
L67322	EXTL1	No	indel	ENST00000374280	1	26349545					117
L84221	EXTL1	No	indel	ENST00000374280	1	26361472					118
T81996	LGR4	No	indel	ENST00000379214	11	27390232					119
L82403	ARNTL2	No	indel	ENST00000266503	12	27555578					120
L45377	GABBR1	No	indel	ENST00000377034	6	29588942					121
L75291	HLA-A	No	indel	ENST00000396634	6	29912398					122
D93615	NR0B1	No	indel	ENST00000378970	X	30326440					123
L84221	MDC1	No	indel	ENST00000376406	6	30681101					124
L75291	SF3A1	No	indel	ENST00000215793	22	30742327					125
L52477	WRN	No	indel	ENST00000298139	8	31030598					126
L92388	SMTN	No	indel	ENST00000358743	22	31484071					127
L74264	ABHD16A	No	indel	ENST00000395952	6	31660816					128
L66742	EPC1	No	indel	ENST00000263062	10	32575638					129
L52477	DMD	No	indel	ENST00000357033	X	32662393					130
L76738	HLA-DPB1	No	indel	ENST00000418931	6	33054013					131
L84221	SYNGAP1	No	indel	ENST00000418600	6	33410717					132
L52932	PRSS3	No	indel	ENST00000361005	9	33799093					133
L84221	SPDEF	No	indel	ENST00000374037	6	34507028					134
L75319	ITSN1	No	indel	ENST00000381318	21	35195813					135
L80559	ITSN1	No	indel	ENST00000381318	21	35195849					136
L76738	TBX20	No	indel	ENST00000408931	7	35288322					137
L52477	NCDN	No	indel	ENST00000373243	1	36023817					138
L45377	MYH9	No	indel	ENST00000216181	22	36696947					139
D77197	ITGA9	No	indel	ENST00000264741	3	37725392					140
L86963	WIPF2	No	indel	ENST00000323571	17	38430126					141
D93615	ATL2	No	indel	ENST00000378954	2	38540295					142
L66742	CNTNAP3	No	indel	ENST00000297668	9	39118204					143
D68566	KRTAP1-3	c.90_119dup30_p.Glu31_Cys40dup	ins	ENST00000344363	17	39190954	39190954	G	GCAGCAGCTTGGCTGGCAGCAGCTGGTCTCA	homozygous	144
L84221	CBX7	No	indel	ENST00000216133	22	39530470					145
L75291	SMCR7L	No	indel	ENST00000325301	22	39909749					146
D93615	OXCT2	No	indel	ENST00000327582	1	40235451					147
L92388	PAK6	No	indel	ENST00000560346	15	40564786					148
L45377	CNTD1	No	indel	ENST00000315066	17	40958707					149
L52477	DHX8	No	indel	ENST00000262415	17	41598249					150
L84221	TYRO3	No	indel	ENST00000263798	15	41866014					151
D77197	CNPY3	No	indel	ENST00000372836	6	42906417					152
L52477	CEACAM1	No	indel	ENST00000161559	19	43013256					153
L66742	PSG3	No	indel	ENST00000327495	19	43243218					154
L60250	PSG8	No	indel	ENST00000306511	19	43269705					155
L84221	ZNF318	No	indel	ENST00000361428	6	43306993					156
L66742	DLK2	No	indel	ENST00000357338	6	43420763					157
D93615	NPC1L1	No	indel	ENST00000289547	7	44556441					158
L45377	NCOA5	No	indel	ENST00000290231	20	44708024					159
T81996	SLC13A3	No	indel	ENST00000279027	20	45224849					160
L75319	DUOX2	No	indel	ENST00000389039	15	45397969					161
D64976	SYMPK	No	indel	ENST00000245934	19	46334787					162
T81996	CXXC1	No	indel	ENST00000412036	18	47812274					163
L74809	C7orf69	No	indel	ENST00000258776	7	47849089					164
L66742	ITGA3	No	indel	ENST00000007722	17	48141495					165
L84221	PLXNB1	No	indel	ENST00000358536	3	48456738					166
L60250	N4BP1	No	indel	ENST00000262384	16	48595353					167
L67322	GRIPAP1	No	indel	ENST00000376441	X	48841734					168
L84221	CACNA1F	No	indel	ENST00000376265	X	49076190					169
L52932	CCDC22	No	indel	ENST00000376227	X	49106180					170
L45377	CDADC1	No	indel	ENST00000251108	13	49833509					171
L75319	AGAP6	No	indel	ENST00000374056	10	51748681					172
L76738	C18orf26	No	indel	ENST00000321600	18	52265135					173
L92388	C18orf26	No	indel	ENST00000321600	18	52265139					174
L45377	CACNA1D	No	indel	ENST00000288139	3	53810650					175
D64976	TSPYL6	No	indel	ENST00000317802	2	54482709					176
L45377	C20orf43	No	indel	ENST00000023939	20	55059196					177
L52477	EFCAB3	No	indel	ENST00000450662	17	60493660					178
L84221	VWCE	No	indel	ENST00000335613	11	61026269					179
T81996	GMEB2	No	indel	ENST00000266068	20	62236142					180
D93615	ARHGEF9	No	indel	ENST00000253401	X	62863875					181
L84221	ESRRA	No	indel	ENST00000405666	11	64083295					182
L45377	CACHD1	No	indel	ENST00000290039	1	65146992					183
L85802	IGDCC4	No	indel	ENST00000352385	15	65703496					184
L84221	IGDCC4	No	indel	ENST00000352385	15	65703500					185
T81996	CD226	No	indel	ENST00000280200	18	67563002					186
L52932	NOB1	No	indel	ENST00000268802	16	69782977					187
L92388	FAM136A	No	indel	ENST00000037869	2	70524511					188
D69367	VAC14	No	indel	ENST00000261776	16	70796864					189
L52477	TSPAN15	No	indel	ENST00000373290	10	71264243					190
L45377	AMBN	No	indel	ENST00000322937	4	71465271					191
D93615	TNPO1	No	indel	ENST00000337273	5	72171481					192
L75319	TRPA1	No	indel	ENST00000262209	8	72965988					193
D64976	C10orf54	No	indel	ENST00000394957	10	73515164					194
L75319	MRPL48	No	indel	ENST00000310614	11	73575388					195
L86963	ISLR2	No	indel	ENST00000361742	15	74426762					196
L52477	LRRIQ3	No	indel	ENST00000354431	1	74540397					197
L52477	DCTN1	c.653_655delAGG_p.X_Xdel	del	ENST00000361874	2	74598293	74598293	CCCT	C	homozygous	198
L75319	MAGI2	No	indel	ENST00000354212	7	77885565					199
L52477	SCEL	No	indel	ENST00000349847	13	78143515					200
L45377	PHIP	No	indel	ENST00000275034	6	79688414					201
L86963	POLR3A	No	indel	ENST00000372371	10	79739948					202
L85802	RPS24	No	indel	ENST00000440692	10	79796961					203
D93615	ELOVL4	No	indel	ENST00000369816	6	80626344					204
D64976	IL16	No	indel	ENST00000302987	15	81589269					205
L75319	PTCD3	No	indel	ENST00000254630	2	86333413					206
L60250	CNBD1	No	indel	ENST00000518476	8	88365936					207
D77197	TGIF2LX	No	indel	ENST00000283891	X	89177562					208
L75319	GBP4	No	indel	ENST00000355754	1	89652102					209
L84221	ANKRD32	No	indel	ENST00000265140	5	94001566					210
L80559	MTMR2	No	indel	ENST00000346299	11	95590800					211
D93615	MTMR2	No	indel	ENST00000346299	11	95595531					212
T81996	PLCE1	No	indel	ENST00000260766	10	96064300					213
D93615	LAPTM4B	No	indel	ENST00000445593	8	98827555					214
L92388	LAPTM4B	No	indel	ENST00000445593	8	98837381					215
L60250	MEPCE	No	indel	ENST00000310512	7	100028822					216
D68566	LNP1	No	indel	ENST00000383693	3	100170585					217
D64976	C4orf17	No	indel	ENST00000326581	4	100443784					218
L84221	PLOD3	No	indel	ENST00000223127	7	100859492					219
L86963	RGS22	No	indel	ENST00000360863	8	100990175					220
L52477	PABPC1	No	indel	ENST00000318607	8	101721935					221
L76738	PABPC1	No	indel	ENST00000318607	8	101730116					222
L52477	GNPTAB	No	indel	ENST00000299314	12	102158676					223
D77197	TARSL2	No	indel	ENST00000335968	15	102224361					224
L52477	RELN	No	indel	ENST00000428762	7	103301976					225
L52477	NFYB	No	indel	ENST00000240055	12	104519890					226
L74809	C10orf26	No	indel	ENST00000448841	10	104572818					227
D64976	OR13C5	No	indel	ENST00000374779	9	107361448					228
L80559	ST6GAL2	No	indel	ENST00000409382	2	107459857					229
L52477	VAV3	No	indel	ENST00000370056	1	108292084					230
L52477	LEF1	No	indel	ENST00000265165	4	108999544					231
L45377	SLC22A16	No	indel	ENST00000368919	6	110763959					232
L84221	EPB41L4A	No	indel	ENST00000261486	5	111500815					233
T81996	BCL2L11	No	indel	ENST00000393256	2	111881416					234
L45377	CBWD2	No	indel	ENST00000259199	2	114210737					235
T81996	PLS3	No	indel	ENST00000420625	X	114880470					236
D68566	AP3S1	No	indel	ENST00000316788	5	115202417					237
L75319	KIF12	No	indel	ENST00000374118	9	116858356					238
D93615	COL27A1	No	indel	ENST00000356083	9	116931395					239
L74809	CUL4B	No	indel	ENST00000404115	X	119694116					240
L45377	ASTN2	No	indel	ENST00000361209	9	119976988					241
L84221	COL14A1	No	indel	ENST00000297848	8	121309768					242
L75319	PARP14	No	indel	ENST00000474629	3	122418454					243
T81996	ASB15	No	indel	ENST00000451558	7	123276903					244
L92388	MYLK	No	indel	ENST00000360304	3	123419716					245
L45377	ZNF608	No	indel	ENST00000306315	5	124036933					246
L80559	KALRN	No	indel	ENST00000240874	3	124044864					247
D64976	RABGAP1	No	indel	ENST00000373647	9	125861774					248
L52477	GCC1	No	indel	ENST00000321407	7	127224859					249
D69066	PTPRE	No	indel	ENST00000254667	10	129875963					250
L75291	AKAP7	No	indel	ENST00000431975	6	131602791					251
L76738	PHYHD1	No	indel	ENST00000308941	9	131698744					252
L75291	ABL1	No	indel	ENST00000372348	9	133759489					253
D77197	CEP63	No	indel	ENST00000337090	3	134265007					254
T81996	RBMX	No	indel	ENST00000320676	X	135956346					255
L86963	RBMX	No	indel	ENST00000320676	X	135956575					256
D69367	BCLAF1	No	indel	ENST00000531224	6	136594326					257
D64976	BCLAF1	No	indel	ENST00000531224	6	136599909					258
D77197	BCLAF1	No	indel	ENST00000531224	6	136599914					259
D93615	PKD2L2	No	indel	ENST00000290431	5	137226179					260
L75319	MATR3	No	indel	ENST00000394805	5	138661125					261
L75319	PCDHGA3	No	indel	ENST00000253812	5	140725143					262
D69367	ANKRD34A	No	indel	ENST00000323397	1	145473389					263
D77197	ANKRD35	No	indel	ENST00000355594	1	145562114					264
L67322	OTUD4	No	indel	ENST00000454497	4	146077122					265
L66742	CNTNAP2	No	indel	ENST00000361727	7	146471414					266
L60250	PDE6A	No	indel	ENST00000255266	5	149324203					267
D77197	ULBP1	No	indel	ENST00000229708	6	150289805					268
D93615	BAGE4	No	indel	ENST00000540061	7	151970890					269
L66742	FLG	No	indel	ENST00000368799	1	152276467					270
D69066	SPRR3	c.219_242del24_p.Cys98_Gly105del	del	ENST00000331860	1	152975658	152975658	AGAGCCAGGCTGTACCAAGGTCCCT	A	homozygous	271
T81996	GEMIN5	No	indel	ENST00000285873	5	154281013					272
L85802	RBM33	No	indel	ENST00000401878	7	155473504					273
L45377	RBM46	No	indel	ENST00000281722	4	155718997					274
L75319	FAM71B	No	indel	ENST00000302938	5	156589489					275
L45377	FCRL3	No	indel	ENST00000368184	1	157659621					276
L74264	SYNJ2	No	indel	ENST00000355585	6	158517031					277
L67322	IGSF8	No	indel	ENST00000368086	1	160062486					278
L75291	PLA2R1	No	indel	ENST00000283243	2	160862201					279
T81996	USF1	No	indel	ENST00000368021	1	161012448					280
L67322	GPA33	No	indel	ENST00000367868	1	167024256					281
L52477	ODZ2	No	indel	ENST00000518659	5	167655137					282
L52932	SMOC2	No	indel	ENST00000354536	6	168999580					283
L84221	THBS2	No	indel	ENST00000366787	6	169628298					284
L45377	GALNT7	No	indel	ENST00000265000	4	174225158					285
D77197	CDHR2	No	indel	ENST00000510636	5	176002317					286
D93615	TBC1D9B	No	indel	ENST00000356834	5	179290999					287
L92388	PRKRA	No	indel	ENST00000325748	2	179306432					288
D77197	PRKRA	No	indel	ENST00000325748	2	179309228					289
D77197	PRKRA	No	indel	ENST00000325748	2	179315141					290
T81996	NPL	No	indel	ENST00000367553	1	182785880					291
D93615	KLHL24	No	indel	ENST00000454652	3	183368194					292
T81996	MAP3K13	No	indel	ENST00000265026	3	185190827					293
L86963	SORBS2	No	indel	ENST00000431808	4	186544870					294
L45377	WDR75	No	indel	ENST00000314761	2	190327235					295
D64976	FRG1	No	indel	ENST00000226798	4	190883040					296
L45377	TFRC	No	indel	ENST00000360110	3	195800980					297
L75319	RAPH1	No	indel	ENST00000319170	2	204305229					298
L75319	NFASC	No	indel	ENST00000339876	1	204948572					299
L45377	CD55	No	indel	ENST00000314754	1	207510145					300
L53053	TRAF5	No	indel	ENST00000261464	1	211545690					301
L75319	NEK2	No	indel	ENST00000366999	1	211842581					302
L45377	DTL	No	indel	ENST00000366991	1	212245449					303
T81996	PARP1	No	indel	ENST00000366794	1	226570786					304
L76738	IRS1	No	indel	ENST00000305123	2	227661395					305
L45377	GAL3ST2	No	indel	ENST00000192314	2	242738493					306
T81593	CNST	No	indel	ENST00000366513	1	246810591					307
L111351	FANCD2	c.1588C>T_p.Arg530X	bs	ENST00000287647	3	10094113	10094113	C	T	heterozygous	308
L85802	ZNF491	c.451C>T_p.Arg151X	bs	ENST00000323169	19	11917219	11917219	C	T	heterozygous	309
L52932	ZNF433	c.1228C>T_p.Arg410X	bs	ENST00000344980	19	12126454	12126454	G	A	heterozygous	310
L50435	MCM10	c.595+1G>C	bs	ENST00000361282	10	13214766	13214766	G	C	heterozygous	311
L52477	ATXN3L	c.76G>T_p.Glu26X	bs	ENST00000380622	X	13337978	13337978	C	A	heterozygous	312
L52932	CLCNKB	c.1297+5G>T	bs	ENST00000375679	1	16378047	16378047	G	T	heterozygous	313
L95984	AGR3	c.340C>T_p.Gln114X	bs	ENST00000310398	7	16901035	16901035	G	A	heterozygous	314
L91951	AGR3	c.226+1G>A	bs	ENST00000310398	7	16902233	16902233	C	T	heterozygous	315
L82294	MTMR7	c.865+5A>G	bs	ENST00000180173	8	17188654	17188654	T	C	heterozygous	316
L105157	MIB1	c.1576C>T_p.Arg526X	bs	ENST00000261537	18	19395673	19395673	C	T	heterozygous	317
L60250	OTOA	c.2359G>T_p.Glu787X	bs	ENST00000388958	16	21747639	21747639	G	T	heterozygous	318
L128126	PALB2	c.3549C>G_p.Tyr1183X	bs	ENST00000261584	16	23614792	23614792	G	C	heterozygous	319
L129228	PALB2	c.3549C>G_p.Tyr1183X	bs	ENST00000261584	16	23614792	23614792	G	C	heterozygous	320
D129031	PALB2	c.3256C>T_p.Arg1086X	bs	ENST00000261584	16	23619279	23619279	G	A	heterozygous	321
D131336	PALB2	c.3256C>T_p.Arg1086X	bs	ENST00000261584	16	23619279	23619279	G	A	heterozygous	322
D55764	PALB2	c.3256C>T_p.Arg1086X	bs	ENST00000261584	16	23619279	23619279	G	A	heterozygous	323
L106829	PALB2	c.3113G>A_p.Trp1038X	bs	ENST00000261584	16	23632683	23632683	C	T	heterozygous	324
L84216	PALB2	c.3113G>A_p.Trp1038X	bs	ENST00000261584	16	23632683	23632683	C	T	heterozygous	325
L102635	PALB2	c.3113G>A_p.Trp1038X	bs	ENST00000261584	16	23632683	23632683	C	T	heterozygous	326
D107213	PALB2	c.3113G>A_p.Trp1038X	bs	ENST00000261584	16	23632683	23632683	C	T	heterozygous	327
D119819	PALB2	c.3113G>A_p.Trp1038X	bs	ENST00000261584	16	23632683	23632683	C	T	heterozygous	328
D115012	PALB2	c.3113G>A_p.Trp1038X	bs	ENST00000261584	16	23632683	23632683	C	T	heterozygous	329
L121102	PALB2	c.3113G>A_p.Trp1038X	bs	ENST00000261584	16	23632683	23632683	C	T	heterozygous	330
L124503	PALB2	c.3113G>A_p.Trp1038X	bs	ENST00000261584	16	23632683	23632683	C	T	heterozygous	331
L131040	PALB2	c.3113G>A_p.Trp1038X	bs	ENST00000261584	16	23632683	23632683	C	T	heterozygous	332
L128750	PALB2	c.712A>T_p.Arg238X	bs	ENST00000261584	16	23647155	23647155	T	A	heterozygous	333
L97409	PALB2	c.424A>T_p.Lys142X	bs	ENST00000261584	16	23647443	23647443	T	A	heterozygous	334
D118402	PALB2	c.196C>T_p.Gln66X	bs	ENST00000261584	16	23649186	23649186	G	A	heterozygous	335
L45377	IL25	c.10C>T_p.Arg4X	bs	ENST00000329715	14	23842337	23842337	C	T	heterozygous	336
L75291	PARP4	c.3064G>T_p.Gly1022X	bs	ENST00000381989	13	25023906	25023906	C	A	heterozygous	337
D85393	PARP4	c.2815G>T_p.Glu939X	bs	ENST00000381989	13	25027736	25027736	C	A	heterozygous	338
D98923	PARP4	c.2047-2A>G	bs	ENST00000381989	13	25043250	25043250	T	C	heterozygous	339
D77245	PARP4	c.1215-2A>G	bs	ENST00000381989	13	25060445	25060445	T	C	heterozygous	340
L85802	OXSM	c.1075G>T_p.Glu359X	bs	ENST00000280701	3	25835680	25835680	G	T	heterozygous	341
L92033	TAOK1	c.2544+5A>G	bs	ENST00000261716	17	27861323	27861323	A	G	heterozygous	342
D91936	CHEK2	c.529A>T_p.Lys177X	bs	ENST00000328354	22	29121028	29121028	T	A	heterozygous	343
L84221	BPIFB4	c.310C>T_p.Arg104X	bs	ENST00000375483	20	31671313	31671313	C	T	heterozygous	344
L74809	DYNC1LI1	c.1510C>T_p.Arg504X	bs	ENST00000273130	3	32568353	32568353	G	A	heterozygous	345
L32567	BRCA2	c.7976+5G>C	bs	ENST00000380152	13	32936835	32936835	G	C	heterozygous	346
L82403	ANKRD27	c.1421-1G>A	bs	ENST00000306065	19	33117734	33117734	C	T	heterozygous	347
L74809	DHX57	c.383+5A>C	bs	ENST00000295373	2	39090498	39090498	T	G	heterozygous	348
L67322	ATXN7L3	c.916+5G>A	bs	ENST00000454077	17	42271880	42271880	C	T	heterozygous	349
L45377	CHRNB3	c.1249C>T_p.Gln417X	bs	ENST00000289957	8	42591633	42591633	C	T	heterozygous	350
D91936	MCAT	c.729+1G>T	bs	ENST00000290429	22	43533086	43533086	C	A	heterozygous	351
L75319	ZSCAN29	c.889C>T_p.Gln297X	bs	ENST00000396976	15	43658641	43658641	G	A	heterozygous	352
T81996	ZNF221	c.264G>A_p.Trp88X	bs	ENST00000251269	19	44469440	44469440	G	A	heterozygous	353
L56108	ZNF221	c.1549C>T_p.Gln517X	bs	ENST00000251269	19	44471203	44471203	C	T	heterozygous	354
D63963	ZNF221	c.1678C>T_p.Arg560X	bs	ENST00000251269	19	44471332	44471332	C	T	heterozygous	355
D42548	SPG11	c.6724C>T_p.Gln2242X	bs	ENST00000261866	15	44859652	44859652	G	A	heterozygous	356
L56108	SPG11	c.1085G>A_p.Trp362X	bs	ENST00000261866	15	44944060	44944060	C	T	heterozygous	357
L115658	SPG11	c.1085G>A_p.Trp362X	bs	ENST00000261866	15	44944060	44944060	C	T	heterozygous	358
L60344	SPG11	c.1085G>A_p.Trp362X	bs	ENST00000261866	15	44944060	44944060	C	T	heterozygous	359
L45377	C17orf57	c.1297A>T_p.Lys433X	bs	ENST00000331493	17	45452257	45452257	A	T	heterozygous	360
D79198	FANCM	c.1972C>T_p.Arg658X	bs	ENST00000267430	14	45636336	45636336	C	T	heterozygous	361
L104701	FANCM	c.4194T>G_p.Tyr1398X	bs	ENST00000267430	14	45646151	45646151	T	G	heterozygous	362
L50435	FANCM	c.5101C>T_p.Gln1701X	bs	ENST00000267430	14	45658326	45658326	C	T	heterozygous	363
D43955	FANCM	c.5791C>T_p.Arg1931X	bs	ENST00000267430	14	45667921	45667921	C	T	heterozygous	364
D82111	FANCM	c.5791C>T_p.Arg1931X	bs	ENST00000267430	14	45667921	45667921	C	T	heterozygous	365
L104026	FANCM	c.5791C>T_p.Arg1931X	bs	ENST00000267430	14	45667921	45667921	C	T	heterozygous	366
L55688	FANCM	c.5791C>T_p.Arg1931X	bs	ENST00000267430	14	45667921	45667921	C	T	heterozygous	367
L63243	FANCM	c.5791C>T_p.Arg1931X	bs	ENST00000267430	14	45667921	45667921	C	T	heterozygous	368
L66783	FANCM	c.5791C>T_p.Arg1931X	bs	ENST00000267430	14	45667921	45667921	C	T	heterozygous	369
L67322	CORIN	c.1357+5G>A	bs	ENST00000273857	4	47676405	47676405	C	T	heterozygous	370
L52932	CCDC11	c.1282G>T_p.Glu428X	bs	ENST00000398545	18	47765007	47765007	C	A	heterozygous	371
D91936	ABCC11	c.2813C>G_p.Ser938X	bs	ENST00000394747	16	48221232	48221232	G	C	heterozygous	372
L52470	MRPL37	c.643C>T_p.Arg215X	bs	ENST00000360840	1	54671080	54671080	C	T	heterozygous	373
L82293	GTSF1	c.16+1G>A	bs	ENST00000552397	12	54865016	54865016	C	T	heterozygous	374
L76315	C2orf63	c.1384+2T>A	bs	ENST00000401408	2	55407644	55407644	A	T	heterozygous	375
D91936	ZNF451	c.488G>A_p.Trp163X	bs	ENST00000370706	6	56997903	56997903	G	A	heterozygous	376
L92033	ZIM2	c.1513C>T_p.Arg505X	bs	ENST00000391708	19	57286127	57286127	G	A	heterozygous	377
L92033	SLC26A10	c.1483C>T_p.Arg495X	bs	ENST00000320442	12	58019202	58019202	C	T	heterozygous	378
L67322	PXK	c.1465+5C>G	bs	ENST00000356151	3	58395891	58395891	C	G	heterozygous	379
L67322	ZNF544	c.1843C>T_p.Arg615X	bs	ENST00000269829	19	58773815	58773815	C	T	heterozygous	380
D116380	BRIP1	c.2392C>T_p.Arg798X	bs	ENST00000259008	17	59793412	59793412	G	A	heterozygous	381
L52470	INTS2	c.456+5A>G	bs	ENST00000444766	17	60002317	60002317	T	C	heterozygous	382
L84221	CA12	c.718C>T_p.Arg240X	bs	ENST00000178638	15	63632516	63632516	G	A	heterozygous	383
D91936	PRMT7	c.1056-1G>T	bs	ENST00000339507	16	68380047	68380047	G	T	heterozygous	384
T81593	UGT2A1	c.576T>A_p.Tyr192X	bs	ENST00000503640	4	70512787	70512787	A	T	heterozygous	385
L67322	FOLR1	c.493+2T>C	bs	ENST00000393679	11	71906793	71906793	T	C	heterozygous	386
L76315	PPEF2	c.1960C>T_p.Arg654X	bs	ENST00000286719	4	76785641	76785641	G	A	heterozygous	387
L52470	XRCC4	c.894-1G>A	bs	ENST00000511817	5	82648943	82648943	G	A	heterozygous	388
L75319	ME1	c.362+1G>A	bs	ENST00000369705	6	84108085	84108085	C	T	heterozygous	389
L125822	FANCA	c.4260+5C>T	bs	ENST00000389301	16	89805285	89805285	G	A	heterozygous	390
D31441	FANCA	c.3828+1G>C	bs	ENST00000389301	16	89807211	89807211	C	G	heterozygous	391
L65315	FANCA	c.1378C>T_p.Arg460X	bs	ENST00000389301	16	89851354	89851354	G	A	heterozygous	392
L121054	FANCA	c.1226-1G>C	bs	ENST00000389301	16	89857945	89857945	C	G	heterozygous	393
L73989	FANCA	c.862G>T_p.Glu288X	bs	ENST00000389301	16	89865605	89865605	C	A	heterozygous	394
L67282	FANCA	c.862G>T_p.Glu288X	bs	ENST00000389301	16	89865605	89865605	C	A	heterozygous	395
L74809	C7orf63	c.532+5A>C	bs	ENST00000389297	7	89897703	89897703	A	C	heterozygous	396
L85802	IFIT2	c.325C>T_p.Arg109X	bs	ENST00000371826	10	91066038	91066038	C	T	heterozygous	397
L60250	MTERF	c.236T>G_p.Leu79X	bs	ENST00000351870	7	91503872	91503872	A	C	heterozygous	398
D69066	CCDC76	c.63C>G_p.Tyr21X	bs	ENST00000370141	1	100598787	100598787	C	G	heterozygous	399
D91936	VPS13B	c.6732+1G>A	bs	ENST00000358544	8	100729602	100729602	G	A	heterozygous	400
L52470	NR1H4	c.-1G>T	bs	ENST00000548884	12	100887101	100887101	G	T	heterozygous	401
L67322	ZBTB11	c.1741C>T_p.Arg581X	bs	ENST00000312938	3	101383441	101383441	G	A	heterozygous	402
L106404	ATM	c.497-1G>A	bs	ENST00000278616	11	108114679	108114679	G	A	heterozygous	403
L80585	ATM	c.5623C>T_p.Arg1875X	bs	ENST00000278616	11	108175528	108175528	C	T	heterozygous	404
D114755	ATM	c.7271T>G_p.Val2424Gly	bs	ENST00000278616	11	108199929	108199929	T	G	heterozygous	405
D116138	ATM	c.7271T>G_p.Val2424Gly	bs	ENST00000278616	11	108199929	108199929	T	G	heterozygous	406
L42245	ATM	c.7271T>G_p.Val2424Gly	bs	ENST00000278616	11	108199929	108199929	T	G	heterozygous	407
T81593	RGAG1	c.4126C>T_p.Gln1376X	bs	ENST00000465301	X	109698508	109698508	C	T	heterozygous	408
L52470	TPCN1	c.1669+5G>A	bs	ENST00000550785	12	113722581	113722581	G	A	heterozygous	409
L84221	ADPRH	c.798G>A_p.Trp266X	bs	ENST00000478399	3	119306449	119306449	G	A	heterozygous	410
L75291	TRIM29	c.1386G>A_p.Trp462X	bs	ENST00000341846	11	119993711	119993711	C	T	heterozygous	411
D91936	FTMT	c.436A>T_p.Lys146X	bs	ENST00000321339	5	121188094	121188094	A	T	heterozygous	412
L74809	ARGFX	c.433C>T_p.Arg145X	bs	ENST00000334384	3	121304932	121304932	C	T	heterozygous	413
L74809	TMEM155	c.100C>T_p.Gln34X	bs	ENST00000337677	4	122682805	122682805	G	A	heterozygous	414
L67322	WDR67	c.2835+1G>T	bs	ENST00000287380	8	124154697	124154697	G	T	heterozygous	415
L50435	NUP205	c.3460+5G>C	bs	ENST00000285968	7	135300818	135300818	G	C	heterozygous	416
L45377	TMEM184C	c.573-1G>C	bs	ENST00000296582	4	148550749	148550749	G	C	heterozygous	417
T81996	PASD1	c.2244C>G_p.Tyr748X	bs	ENST00000370357	X	150844537	150844537	C	G	heterozygous	418
L75319	TIMD4	c.845-2A>G	bs	ENST00000274532	5	156353325	156353325	T	C	heterozygous	419
T81593	ATP10B	c.457C>T_p.Arg153X	bs	ENST00000327245	5	160113099	160113099	G	A	heterozygous	420
L52477	FAP	c.1223+5G>C	bs	ENST00000188790	2	163059377	163059377	C	G	heterozygous	421
L82294	ZBBX	c.273+1G>C	bs	ENST00000455345	3	167083673	167083673	C	G	heterozygous	422
L52932	C1orf105	c.341+1G>A	bs	ENST00000367727	1	172431386	172431386	G	A	heterozygous	423
T81996	USP13	c.1921+5C>T	bs	ENST00000263966	3	179472647	179472647	C	T	heterozygous	424
L50435	OBFC2A	c.538C>T_p.Gln180X	bs	ENST00000425611	2	192550417	192550417	C	T	heterozygous	425
L74809	KDM5B	c.2474+5G>T	bs	ENST00000367265	1	202711778	202711778	C	A	heterozygous	426
L75291	STK11IP	c.978+1G>A	bs	ENST00000295641	2	220471013	220471013	G	A	heterozygous	427
L50435	SP100	c.2052+5T>C	bs	ENST00000340126	2	231372751	231372751	T	C	heterozygous	428
L45377	ECEL1	c.1059+1G>A	bs	ENST00000304546	2	233349510	233349510	C	T	heterozygous	429
L45377	NDUFA10	c.669+1G>C	bs	ENST00000252711	2	240954155	240954155	C	G	heterozygous	430
D69066	DEFB126	c.163_166delCAAA	del	ENST00000382398	20	126155	126155	GCAAA	G	heterozygous	431
D69367	DEFB126	c.317_318delCC	del	ENST00000382398	20	126310	126310	ACC	A	heterozygous	432
L67322	DEFB126	c.317_318delCC	del	ENST00000382398	20	126310	126310	ACC	A	heterozygous	433
L60250	DEFB132	c.20_25del6_p.Val7_Leu8del	del	ENST00000382376	20	238438	238435	CTGGTCT	C	heterozygous	434
L86963	ENOSF1	c.151_165del15_p.Thr51_Tyr55del	del	ENST00000340116	18	706560	706560	AGTAGTCAGGGTCCGT	A	heterozygous	435
L92388	TPSD1	c.127delG	del	ENST00000211076	16	1306559	1306559	AG	A	heterozygous	436
L92388	CCNL2	c.289-6_289-2del5	del	ENST00000400809	1	1334052	1334052	CTAGAG	C	heterozygous	437
D64976	OR52D1	c.779_781delTCT_p.Phe260del	del	ENST00000322641	11	5510709	5510709	CCTT	C	heterozygous	438
L92388	FASTKD3	c.717_719delTAT_p.Ile240del	del	ENST00000264669	5	7867477	7867477	TATA	T	heterozygous	439
L86963	ERI1	c.*3_*5delACA	del	ENST00000523898	8	8887542	8887542	TAAC	T	homozygous	440
L53053	APITD1	c.170_171delAG	del	ENST00000556104	1	10494016	10494016	CAG	C	heterozygous	441
L45377	ATF7IP2	c.183_185delGAC_p.Thr62del	del	ENST00000396560	16	10524656	10524656	GGAC	G	heterozygous	442
T81996	ATF7IP2	c.183_185delGAC_p.Thr62del	del	ENST00000396560	16	10524656	10524656	GGAC	G	heterozygous	443
L76738	PRB2	c.154_156delTCT_p.Ser52del	del	ENST00000389362	12	11546855	11546855	GAGA	G	heterozygous	444
D68566	ZNF791	c.355_356delAT	del	ENST00000343325	19	12738697	12738697	CAT	C	heterozygous	445
D69367	CDRT15	c.560delG	del	ENST00000420162	17	14139176	14139179	GC	G	heterozygous	446
L92388	MPRIP	c.2311+3delT	del	ENST00000395811	17	17075180	17075180	GT	G	heterozygous	447
L121054	MIB1	c.2670_2671delTG	del	ENST00000261537	18	19437092	19437092	CTG	C	heterozygous	448
L75319	PDZD9	c.279delT	del	ENST00000537222	16	21995923	21995923	CA	C	heterozygous	449
L50435	PDZD9	c.279delT	del	ENST00000537222	16	21995942	21995923	CA	C	heterozygous	450
D103457	PALB2	c.2727_2728delTT	del	ENST00000261584	16	23637576	23637576	TAA	T	heterozygous	451
L130502	PALB2	c.1317delG	del	ENST00000261584	16	23646549	23646549	AC	A	heterozygous	452
L113692	PALB2	c.886delA	del	ENST00000261584	16	23646980	23646980	AT	A	heterozygous	453
L132594	PALB2	c.172_175delTTGT	del	ENST00000261584	16	23649206	23649206	GACAA	G	heterozygous	454
D77166	PALB2	c.172_175delTTGT	del	ENST00000261584	16	23649206	23649206	GACAA	G	heterozygous	455
L52477	C7orf46	c.633delG	del	ENST00000344962	7	23731208	23731208	TG	T	heterozygous	456
D102245	PARP4	c.3649delG	del	ENST00000381989	13	25016000	25016000	TC	T	heterozygous	457
L75291	NPVF	c.212_214delTTA_p.Ile71del	del	ENST00000222674	7	25266569	25266569	TTAA	T	heterozygous	458
L92388	NINL	c.2872_2877del6_p.Trp958_Glu959del	del	ENST00000278886	20	25457049	25457049	GCTCCCA	G	homozygous	459
L52932	MTMR6	c.727-7_727-2del6	del	ENST00000381801	13	25832831	25832831	CTAAAAT	C	heterozygous	460
T81593	DSG4	c.1388_1391delTATA	del	ENST00000359747	18	28980952	28980952	GATAT	G	heterozygous	461
L95795	CHEK2	c.1263delT	del	ENST00000328354	22	29091226	29091226	TA	T	heterozygous	462
L101924	CHEK2	c.1100delC	del	ENST00000328354	22	29091856	29091856	AG	A	heterozygous	463
L88625	CHEK2	c.1100delC	del	ENST00000328354	22	29091856	29091856	AG	A	heterozygous	464
L76315	CHEK2	c.1100delC	del	ENST00000328354	22	29091856	29091856	AG	A	heterozygous	465
L97754	CHEK2	c.1100delC	del	ENST00000328354	22	29091856	29091856	AG	A	heterozygous	466
L102521	CHEK2	c.1100delC	del	ENST00000328354	22	29091856	29091856	AG	A	heterozygous	467
L112692	CHEK2	c.1100delC	del	ENST00000328354	22	29091856	29091856	AG	A	heterozygous	468
L86025	CHEK2	c.846+4_846+7delAGTA	del	ENST00000328354	22	29105986	29105986	ATACT	A	heterozygous	469
L48419	CHEK2	c.846+4_846+7delAGTA	del	ENST00000328354	22	29105986	29105986	ATACT	A	heterozygous	470
D68566	ATAD5	c.861_866del6_p.Met287_Ser288del	del	ENST00000321990	17	29161955	29161955	ACAATGT	A	heterozygous	471
D69066	PSORS1C2	c.281delC	del	ENST00000259845	6	31105857	31105857	AG	A	heterozygous	472
L108671	BRCA2	c.755_758delACAG	del	ENST00000380152	13	32905123	32905123	TGACA	T	heterozygous	473
L74809	MYH7B	c.5901_5903delCAA_p.Asn1967del	del	ENST00000262873	20	33589845	33589845	CCAA	C	heterozygous	474
L67322	DNAJC28	c.947_951del5	del	ENST00000314399	21	34860749	34860749	CAATTA	C	heterozygous	475
L76738	SON	c.7248delA	del	ENST00000356577	21	34948696	34948696	GA	G	homozygous	476
T81593	ZNF599	c.1014_1015delCT	del	ENST00000329285	19	35250690	35250690	TAG	T	heterozygous	477
L84221	ZNF599	c.563_564delAA	del	ENST00000329285	19	35251141	35251141	CTT	C	heterozygous	478
L76738	C6orf222	c.1744delC	del	ENST00000437635	6	36287311	36287311	AG	A	heterozygous	479
L85802	GPR179	c.4967delC	del	ENST00000342292	17	36484484	36484484	AG	A	heterozygous	480
L67322	GPR179	c.3656_3657delCT	del	ENST00000342292	17	36485794	36485794	CAG	C	heterozygous	481
L74809	CEBPZ	c.3143_3145delAAA_p.Lys1048del	del	ENST00000234170	2	37428926	37428926	GTTT	G	heterozygous	482
D64976	SCN11A	c.4113delC	del	ENST00000302328	3	38892185	38892185	TG	T	heterozygous	483
L76738	KRT36	c.1372_1374delTCC_p.Ser458del	del	ENST00000328119	17	39642657	39642657	TGGA	T	heterozygous	484
L82293	ENTHD1	c.1104_1105delTC	del	ENST00000325157	22	40161341	40161341	GGA	G	heterozygous	485
L74809	CARD6	c.88_89delTT	del	ENST00000254691	5	40841571	40841571	CTT	C	heterozygous	486
L74809	APOBEC2	c.547delG	del	ENST00000244669	6	41029480	41029480	AG	A	heterozygous	487
L76738	PSG6	c.136delT	del	ENST00000292125	19	43420567	43420567	GA	G	heterozygous	488
D69367	TP53TG5	c.289_291delAAT_p.Asn97del	del	ENST00000372726	20	44004155	44004155	CATT	C	homozygous	489
L85802	WFDC8	c.540delA	del	ENST00000357199	20	44181820	44181820	AT	A	heterozygous	490
L52475	ZNF221	c.76_79delTTCA	del	ENST00000251269	19	44466951	44466951	ACATT	A	heterozygous	491
D131336	ZNF221	c.76_79delTTCA	del	ENST00000251269	19	44466951	44466951	ACATT	A	heterozygous	492
L65600	ZNF221	c.487delA	del	ENST00000251269	19	44470139	44470139	TA	T	heterozygous	493
D59597	ZNF221	c.487delA	del	ENST00000251269	19	44470139	44470139	TA	T	heterozygous	494
L52475	ZNF221	c.1294delT	del	ENST00000251269	19	44470944	44470944	AT	A	heterozygous	495
D66874	ZNF221	c.1664_1670del7	del	ENST00000251269	19	44471315	44471315	GGGTCCAC	G	heterozygous	496
L106404	ZNF221	c.1664_1670del7	del	ENST00000251269	19	44471315	44471315	GGGTCCAC	G	heterozygous	497
D69078	ZNF221	c.1664_1670del7	del	ENST00000251269	19	44471315	44471315	GGGTCCAC	G	heterozygous	498
L98341	ZNF221	c.1664_1670del7	del	ENST00000251269	19	44471315	44471315	GGGTCCAC	G	heterozygous	499
D127567	ZNF221	c.1664_1670del7	del	ENST00000251269	19	44471315	44471315	GGGTCCAC	G	heterozygous	500
L84221	SLC3A1	c.1136+3delT	del	ENST00000260649	2	44528267	44528267	GT	G	heterozygous	501
L59087	SPG11	c.6739_6742delGAGT	del	ENST00000261866	15	44859633	44859633	GACTC	G	heterozygous	502
L103448	SPG11	c.5456_5457delAG	del	ENST00000261866	15	44876420	44876420	GCT	G	heterozygous	503
L91655	SPG11	c.733_734delAT	del	ENST00000261866	15	44949427	44949427	CAT	C	heterozygous	504
D77504	SPG11	c.733_734delAT	del	ENST00000261866	15	44949427	44949427	CAT	C	heterozygous	505
D69066	CCR5	c.554_585del32	del	ENST00000343801	3	46414943	46414943	TACAGTCAGTATCAATTCTGGAAGAATTTCCAG	T	heterozygous	506
L75319	CCR5	c.554_585del32	del	ENST00000343801	3	46414943	46414943	TACAGTCAGTATCAATTCTGGAAGAATTTCCAG	T	heterozygous	507
L52932	TDRD6	c.2114_2116delAAG_p.Glu705del	del	ENST00000316081	6	46657976	46657976	GAGA	G	heterozygous	508
L67322	CYP4B1	c.884_885delAT	del	ENST00000371923	1	47280746	47280746	GAT	G	homozygous	509
L82294	LALBA	c.164_165delAT	del	ENST00000301046	12	48962991	48962991	CAT	C	heterozygous	510
L76738	CWH43	c.1596delA	del	ENST00000226432	4	49034668	49034669	CA	C	heterozygous	511
D93615	CWH43	c.2088delA	del	ENST00000226432	4	49063892	49063892	CA	C	heterozygous	512
L92388	DHDH	c.881_882delAG	del	ENST00000221403	19	49447748	49447748	GGA	G	heterozygous	513
L80559	MLNR	c.999_1000delTC	del	ENST00000218721	13	49796268	49796268	TTC	T	heterozygous	514
L84221	COBL	c.1443_1445delAGA_p.Glu481del	del	ENST00000265136	7	51098567	51098567	GTCT	G	homozygous	515
L52477	ZNF480	c.9_10delTG	del	ENST00000468240	19	52803669	52803669	CTG	C	homozygous	516
L76738	GZMA	c.251delC	del	ENST00000274306	5	54403656	54403656	TC	T	heterozygous	517
D77197	FAM151A	c.685_687delGAG_p.Glu229del	del	ENST00000302250	1	55078271	55078271	TCTC	T	heterozygous	518
L75319	ALPK2	c.3017_3031del15_p.Glu1006_Thr1010del	del	ENST00000361673	18	56204387	56204387	ACAGTTGATGTGTCCT	A	homozygous	519
L74809	ALPK2	c.3017_3031del15_p.Glu1006_Thr1010del	del	ENST00000361673	18	56204387	56204387	ACAGTTGATGTGTCCT	A	heterozygous	520
L50435	KIAA1586	c.263_264delCA	del	ENST00000370733	6	56917556	56917556	GAC	G	heterozygous	521
L84221	MYO1A	c.106_108delGAG_p.Glu36del	del	ENST00000442789	12	57441999	57441999	TCTC	T	heterozygous	522
L52932	DUXA	c.573delC	del	ENST00000554048	19	57665821	57665821	AG	A	heterozygous	523
L75319	GTPBP5	c.567delG	del	ENST00000370823	20	60773785	60773785	AG	A	heterozygous	524
D64976	TDRD3	c.1222_1224delAAT_p.Asn408del	del	ENST00000535286	13	61102575	61102575	GATA	G	heterozygous	525
D68566	SNAPC1	c.1015delA	del	ENST00000216294	14	62259561	62259561	TA	T	heterozygous	526
L52477	SNAPC1	c.1015delA	del	ENST00000216294	14	62259561	62259561	TA	T	heterozygous	527
L75291	L1TD1	c.1805_1808delTAAC	del	ENST00000498273	1	62676247	62676247	GAACT	G	heterozygous	528
L84221	JMJD1C	c.3473_3478del6_p.Gly1158_Leu1159del	del	ENST00000399262	10	64967950	64967950	ACTAAAC	A	heterozygous	529
L84221	ABCA10	c.4515_4516delTC	del	ENST00000269081	17	67145190	67145190	TGA	T	heterozygous	530
T81996	C1orf141	c.1017_1021del5	del	ENST00000371007	1	67558869	67558869	CTCATT	C	heterozygous	531
L50435	C8orf44	c.82delG	del	ENST00000519561	8	67590022	67590022	CG	C	heterozygous	532
L85802	TSNAXIP1	c.793_795delGAG_p.Glu265del	del	ENST00000388833	16	67859707	67859707	CAGG	C	heterozygous	533
L84221	YTHDC1	c.699_701delGGA_p.Glu249del	del	ENST00000344157	4	69202926	69202926	TTCC	T	heterozygous	534
L66742	BEST3	c.177delA	del	ENST00000330891	12	70088219	70088219	GT	G	heterozygous	535
T81996	BEST3	c.177delA	del	ENST00000330891	12	70088219	70088219	GT	G	heterozygous	536
L74809	LACTB2	c.431_439del9_p.Gly144_Thr146del	del	ENST00000276590	8	71556453	71556452	TCAGTGTGGC	T	heterozygous	537
L86963	MAMDC2	c.1063_1065delAAA_p.Lys355del	del	ENST00000377182	9	72755128	72755128	TAAA	T	heterozygous	538
D64976	GFM2	c.1826_1831del6_p.Phe609_Glu610del	del	ENST00000296805	5	74021846	74021846	TACTCAA	T	heterozygous	539
L74264	TMC1	c.247_249delGAA_p.Glu83del	del	ENST00000297784	9	75315433	75315433	GAGA	G	heterozygous	540
D77197	MDH2	c.167_168delAT	del	ENST00000315758	7	75684246	75684246	CTA	C	heterozygous	541
L84221	FAM176A	c.244_252del9_p.Ser82_Ser84del	del	ENST00000233712	2	75720568	75720568	CGCTGTCGCT	C	heterozygous	542
L85802	USP36	c.2874_2879del6_p.Lys959_Lys960del	del	ENST00000312010	17	76798548	76798548	TTTTTTC	T	heterozygous	543
D64976	CD36	c.*4_*7delAGTA	del	ENST00000435819	7	80303460	80303460	ATAAG	A	heterozygous	544
L74809	KIAA1199	c.4078_4080delAAG_p.Lys1360del	del	ENST00000394685	15	81241253	81241246	TGAA	T	heterozygous	545
D64976	CHMP4C	c.368+5_368+8delGTGA	del	ENST00000297265	8	82665476	82665476	TGTGA	T	heterozygous	546
L92388	UBE2CBP	c.1153delG	del	ENST00000369747	6	83602757	83602757	GC	G	heterozygous	547
L41832	FANCA	c.1814_1815delAG	del	ENST00000389301	16	89845219	89845219	ACT	A	heterozygous	548
L68203	FANCA	c.1115_1118delTTGG	del	ENST00000389301	16	89858441	89858441	GCCAA	G	heterozygous	549
L85802	CIB1	c.510_513delCTCT	del	ENST00000328649	15	90774206	90774206	CAGAG	C	heterozygous	550
L45377	ENDOD1	c.708delT	del	ENST00000278505	11	94861945	94861945	CT	C	heterozygous	551
L76738	ZNF2	c.474_476delGCG_p.Arg160del	del	ENST00000340539	2	95847040	95847040	TGCG	T	homozygous	552
L74264	ZNF2	c.474_476delGCG_p.Arg160del	del	ENST00000340539	2	95847040	95847040	TGCG	T	homozygous	553
L82293	ERAP1	c.1861_1864delACTG	del	ENST00000296754	5	96121570	96121570	CCAGT	C	heterozygous	554
L75319	OR5K4	c.901delA	del	ENST00000354924	3	98073591	98073591	TA	T	homozygous	555
L75319	USP45	c.1008delA	del	ENST00000327681	6	99916419	99916419	CT	C	heterozygous	556
L60250	EIF5B	c.1488_1490delAGA_p.Glu496del	del	ENST00000289371	2	99988116	99988116	CAGA	C	heterozygous	557
L45377	NOX1	c.544delA	del	ENST00000372966	X	100117507	100117507	GT	G	heterozygous	558
D81625	TFR2	c.1653_1655delGTT_p.Phe552del	del	ENST00000462107	7	100225393	100225393	GAAC	G	heterozygous	559
L52932	CCDC76	c.1014_1015delCA	del	ENST00000370141	1	100613643	100613643	CCA	C	heterozygous	560
D69066	MMP1	c.573delT	del	ENST00000315274	11	102667446	102667446	CA	C	heterozygous	561
L84221	CALHM2	c.341_342delCT	del	ENST00000260743	10	105209356	105209356	CAG	C	heterozygous	562
L60250	GSTO1	c.464_465+1delAGG	del	ENST00000369713	10	106022829	106022829	AGAG	A	heterozygous	563
L76738	TET2	c.2097_2113del17	del	ENST00000540549	4	106157195	106157195	TGAAACAGCACTTGAATC	T	heterozygous	564
L75291	OR13C2	c.513_516delTAAC	del	ENST00000542196	9	107367392	107367392	TGTTA	T	heterozygous	565
L45377	LAMB4	c.5265delA	del	ENST00000388781	7	107664504	107664504	AT	A	heterozygous	566
D118107	ATM	c.992delA	del	ENST00000278616	11	108117778	108117778	GA	G	heterozygous	567
L108995	ATM	c.3802delG	del	ENST00000278616	11	108155007	108155007	AG	A	heterozygous	568
D59259	ATM	c.4373delG	del	ENST00000278616	11	108160463	108160463	AG	A	heterozygous	569
L81899	ATM	c.8303_8306delAATG	del	ENST00000278616	11	108213980	108213980	TTGAA	T	heterozygous	570
L52470	DZIP3	c.2218_2221delACTA	del	ENST00000361582	3	108380739	108380739	GTAAC	G	heterozygous	571
L76738	MAN2A1	c.3075_3077delCTC_p.Ser1026del	del	ENST00000261483	5	109190935	109190935	TCTC	T	heterozygous	572
D69066	SMPD2	c.492-3delC	del	ENST00000258052	6	109763947	109763947	TC	T	heterozygous	573
L67322	PKHD1L1	c.6563delG	del	ENST00000378402	8	110464995	110464995	TG	T	heterozygous	574
T81593	CCDC63	c.1414delG	del	ENST00000308208	12	111342459	111342459	AG	A	heterozygous	575
D69066	CD200R1L	c.608delA	del	ENST00000398214	3	112545910	112545910	GT	G	heterozygous	576
L67322	TMEM87B	c.498_500delAAT_p.Met167del	del	ENST00000283206	2	112832535	112832535	CAAT	C	homozygous	577
D64976	ALPK1	c.2824_2826delTCT_p.Ser942del	del	ENST00000458497	4	113353522	113353522	GTTC	G	heterozygous	578
L75319	CFTR	c.1521_1523delCTT_p.Phe508del	del	ENST00000003084	7	117199644	117199644	ATCT	A	heterozygous	579
L92388	DDX18	c.335_343del9_p.Lys112_Lys114del	del	ENST00000263239	2	118575268	118575258	AAAGAAAAAG	A	heterozygous	580
L45377	TNFAIP8	c.223delC	del	ENST00000504771	5	118728700	118728700	AC	A	heterozygous	581
L75319	C3orf30	c.96_98delAGA_p.Glu32del	del	ENST00000295622	3	118865126	118865126	GGAA	G	heterozygous	582
L60250	POLQ	c.4262_4268del7	del	ENST00000264233	3	121207503	121207509	CAATAGTA	C	heterozygous	583
L67322	POLQ	c.3072_3074delAAA_p.Lys1025del	del	ENST00000264233	3	121208703	121208703	CTTT	C	heterozygous	584
L52932	ASB15	c.721delG	del	ENST00000451558	7	123267185	123267185	CG	C	heterozygous	585
L75319	SLC41A3	c.1502_1505delTGTT	del	ENST00000315891	3	125725268	125725268	TAACA	T	homozygous	586
L76738	USP20	c.1075_1077delGAC_p.Asp359del	del	ENST00000315480	9	132630664	132630664	TGAC	T	homozygous	587
L86963	C9orf171	c.648_650delCTT_p.Phe217del	del	ENST00000343036	9	135412999	135412999	CCTT	C	heterozygous	588
D77197	GPR112	c.7969_7971delGAT_p.Asp2657del	del	ENST00000394143	X	135474444	135474444	AGAT	A	heterozygous	589
D64976	GLT6D1	c.427delT	del	ENST00000371763	9	138516346	138516346	CA	C	heterozygous	590
L84221	UBAC1	c.806_808delAGG_p.Glu269del	del	ENST00000371756	9	138836941	138836941	GCCT	G	heterozygous	591
L84221	FAM69B	c.235_240del6_p.Val79_Cys80del	del	ENST00000371692	9	139616407	139616407	CCGTCTG	C	heterozygous	592
L85802	PCDHA3	c.526_529delGAAT	del	ENST00000522353	5	140181306	140181306	CTGAA	C	heterozygous	593
L45377	SPANXN4	c.87_89delGAA_p.Lys29del	del	ENST00000446864	X	142121808	142121808	CAGA	C	heterozygous	594
L45377	TAS2R60	c.392_394delTCT_p.Phe131del	del	ENST00000332690	7	143140930	143140930	GTCT	G	heterozygous	595
L52932	PDE4DIP	c.4994delA	del	ENST00000369356	1	144873962	144873962	CT	C	heterozygous	596
L84221	POLR3GL	c.398delT	del	ENST00000369314	1	145457293	145457293	GA	G	heterozygous	597
L92388	PLSCR1	c.219_233del15_p.Tyr74_Val78del	del	ENST00000342435	3	146246479	146246479	AACTGGCTGATTATAT	A	heterozygous	598
L85802	FLG	c.10687delC	del	ENST00000368799	1	152276674	152276674	TG	T	heterozygous	599
L45377	C5orf52	c.247delA	del	ENST00000409999	5	157102127	157102127	GA	G	heterozygous	600
L76738	MRPL18	c.30_32delGTT_p.Leu10del	del	ENST00000367034	6	160211645	160211645	GGTT	G	homozygous	601
D64976	NIT1	c.555_556delCA	del	ENST00000368009	1	161089705	161089705	CCA	C	heterozygous	602
L84221	GOLIM4	c.1818_1820delGGA_p.Glu606del	del	ENST00000470487	3	167742353	167742353	GTCC	G	heterozygous	603
L45377	DDX60L	c.4605delA	del	ENST00000260184	4	169296555	169296555	CT	C	heterozygous	604
L67322	METTL13	c.80_81delAA	del	ENST00000361735	1	171751185	171751185	GAA	G	heterozygous	605
D64976	METTL8	c.236-3_237del5	del	ENST00000375258	2	172196062	172196062	TAACTA	T	heterozygous	606
L84221	GPRIN1	c.693_716del24_p.Glu233_Lys240del	del	ENST00000303991	5	176026119	176026119	TCTCAAAGACCCAGGATCCTCCTTC	T	heterozygous	607
L52477	SPATA4	c.836_839delGAGA	del	ENST00000280191	4	177105979	177106009	TTCTC	T	heterozygous	608
L67322	SPATA4	c.836_839delGAGA	del	ENST00000280191	4	177106009	177106009	TTCTC	T	heterozygous	609
D68566	VEGFC	c.1256_1258delTGA_p.Met419del	del	ENST00000280193	4	177605081	177605081	CTCA	C	homozygous	610
T81593	KCNMB2	c.475delG	del	ENST00000432997	3	178560490	178560490	TG	T	heterozygous	611
D81625	BTNL9	c.622delC	del	ENST00000327705	5	180477253	180477253	AC	A	heterozygous	612
L84221	PRG4	c.615_617delGAA_p.Lys205del	del	ENST00000445192	1	186275460	186275460	CAAG	C	heterozygous	613
L66742	LSG1	c.379_381delGAA_p.Glu127del	del	ENST00000265245	3	194386984	194386984	GTTC	G	heterozygous	614
L60250	CRB1	c.498_506del9_p.Ile167_Gly169del	del	ENST00000367400	1	197297973	197297973	GGATGGAATT	G	heterozygous	615
L85802	SGOL2	c.1383_1386delTGAA	del	ENST00000357799	2	201436446	201436446	GATGA	G	heterozygous	616
L85802	RPS6KC1	c.680delC	del	ENST00000366960	1	213303075	213303075	TC	T	heterozygous	617
T81996	USP37	c.2170_2171delCT	del	ENST00000258399	2	219339480	219339480	CAG	C	heterozygous	618
L76738	ANKZF1	c.1912_1917del6_p.Gln638_Glu639del	del	ENST00000323348	2	220100529	220100529	CAGCAGG	C	heterozygous	619
L74809	OR2B11	c.23delT	del	ENST00000318749	1	247615261	247615261	GA	G	heterozygous	620
D69367	OR2T2	c.612_618del7	del	ENST00000342927	1	248616704	248616704	CTGCTGCG	C	heterozygous	621
L75291	OR2T35	c.609_615del7	del	ENST00000317450	1	248801944	248801944	TCAGCACG	T	heterozygous	622
L97981	PALB2	c.1059_1077delinsGG	complex	ENST00000261584	16	23646789	23646790	ACTGGGAGATTTTAAAGAT	CC	heterozygous	623
L74809	ZNF527	c.902_904delinsTGTGCA_p.Pro301_Tyr302delinsLeuCysAsn	complex	ENST00000356178	19	37879853	37879853	CAT	TGTGCA	heterozygous	624
L76738	GPRIN2	c.721_724delinsATGAGGGAGGTGG_p.Val241_Arg242delinsMetArgGluValGly	complex	ENST00000374314	10	46999591	46999601	GTGA	ATGAGGGAGGTGG	heterozygous	625
L76738	ALPK2	c.3009_3027delinsAGAG_p.Glu1006_Thr1010del	complex	ENST00000361673	18	56204392	56204392	TGATGTGTCCTCAGTCTCC	CTCT	heterozygous	626
D77197	GPRC6A	c.2321_2324delinsGGAAATTACC_p.Lys774_Tyr775delinsArgLysLeuPro	complex	ENST00000310357	6	117113762	117113762	TATT	GGTAATTTCC	homozygous	627
L75319	LAD1	c.483_486delinsT_p.Leu161_Val162delinsPhe	complex	ENST00000391967	1	201356003	201356003	CACC	A	heterozygous	628
L86963	OR2T4	c.447_448delinsTACG	complex	ENST00000366475	1	248525328	248525329	CA	TACG	heterozygous	629
D69367	MLL3	c.2447dupA	ins	ENST00000262189	7	151945051	151945071	G	GT	heterozygous	630
D81625	IFT140	c.1538_1541dupAACT	ins	ENST00000426508	16	1621518	1621518	G	GAGTT	heterozygous	631
L45377	ART5	c.71_73dupCCA_p.Pro24_Ile25insThr	ins	ENST00000397068	11	3661585	3661585	A	ATGG	homozygous	632
L60250	ART5	c.71_73dupCCA_p.Pro24_Ile25insThr	ins	ENST00000397068	11	3661585	3661585	A	ATGG	homozygous	633
L85802	ART5	c.71_73dupCCA_p.Pro24_Ile25insThr	ins	ENST00000397068	11	3661585	3661585	A	ATGG	homozygous	634
L84221	STAP2	c.905dupC	ins	ENST00000314714	19	4325472	4325466	T	TG	heterozygous	635
L67322	OR51I2	c.714_715dupCA	ins	ENST00000341449	11	5475431	5475431	T	TCA	heterozygous	636
L84221	PRAMEF4	c.1255dupC	ins	ENST00000235349	1	12939546	12939546	C	CG	heterozygous	637
D81625	SPATA21	c.1081_1083dupAAG_p.Lys361dup	ins	ENST00000335496	1	16727305	16727305	G	GCTT	homozygous	638
L92388	SKA3	c.1120-4_1120-3dupTT	ins	ENST00000314759	13	21729952	21729952	T	TAA	heterozygous	639
L84221	OXA1L	c.1445_1447dupGCA_p.Ser482dup	ins	ENST00000285848	14	23240713	23240713	T	TAGC	heterozygous	640
L86963	OXA1L	c.1445_1447dupGCA_p.Ser482dup	ins	ENST00000285848	14	23240713	23240713	T	TAGC	heterozygous	641
L53533	PALB2	c.1947dupA	ins	ENST00000261584	16	23641527	23641527	C	CT	heterozygous	642
L133044	PALB2	c.726_727insTTAGGTCTGTAGA	ins	ENST00000261584	16	23647140	23647140	T	TTCTACAGACCTAA	heterozygous	643
L66742	DFNA5	c.119dupA	ins	ENST00000342947	7	24789267	24789274	C	CT	heterozygous	644
L45377	IFT74	c.120+2dupT	ins	ENST00000443698	9	26962086	26962086	G	GT	heterozygous	645
L86963	EPHX2	c.1206_1208dupTCG_p.Arg403dup	ins	ENST00000521400	8	27394334	27394334	A	AGTC	heterozygous	646
D81625	IFNK	c.34_37dupTTGT	ins	ENST00000276943	9	27524364	27524364	G	GTGTT	heterozygous	647
L84221	SERINC2	c.1129_1131dupCAG_p.Gln377dup	ins	ENST00000373710	1	31905889	31905889	A	ACAG	homozygous	648
L92388	SERINC2	c.1129_1131dupCAG_p.Gln377dup	ins	ENST00000373710	1	31905889	31905889	A	ACAG	homozygous	649
L75319	SERINC2	c.1129_1131dupCAG_p.Gln377dup	ins	ENST00000373710	1	31905889	31905889	A	ACAG	heterozygous	650
L76738	SON	c.7236dupA	ins	ENST00000356577	21	34948684	34948684	G	GA	homozygous	651
L75291	ANLN	c.883_885dupTCT_p.Ser295dup	ins	ENST00000265748	7	36447349	36447349	A	ACTT	heterozygous	652
L84221	USP49	c.1901_1905dup5	ins	ENST00000373006	6	41766432	41766432	C	CCCCCA	heterozygous	653
L85802	EPSTI1	c.1180_1184dup5	ins	ENST00000313640	13	43462434	43462434	T	TTCAGG	heterozygous	654
l17193	ZNF221	c.1641dupT	ins	ENST00000251269	19	44471292	44471292	A	AT	heterozygous	655
L93437	SPG11	c.6754+2_6754+3dupTG	ins	ENST00000261866	15	44859618	44859618	T	TCA	heterozygous	656
L59932	SPG11	c.5904dupC	ins	ENST00000261866	15	44867201	44867201	A	AG	heterozygous	657
L64304	SPG11	c.3213_3214insCCCT	ins	ENST00000261866	15	44903115	44903115	C	CAGGG	heterozygous	658
L73521	SPG11	c.1348dupA	ins	ENST00000261866	15	44943796	44943796	A	AT	heterozygous	659
L81636	FANCM	c.1241dupA	ins	ENST00000267430	14	45623955	45623955	T	TA	heterozygous	660
L80559	OR13A1	c.805dupT	ins	ENST00000553795	10	45799065	45799065	T	TA	heterozygous	661
D69066	COL6A2	c.1817-3dupC	ins	ENST00000300527	21	47545369	47545369	A	AC	heterozygous	662
L74264	EME1	c.410_412dupAGC_p.Lys137_Pro138insGln	ins	ENST00000393271	17	48452978	48452978	A	AAGC	heterozygous	663
L86963	DHDH	c.517dupG	ins	ENST00000221403	19	49442849	49442849	T	TG	heterozygous	664
L86963	TSPYL6	c.580_585del6_p.Gly194_Pro195del	ins	ENST00000317802	2	54482702	54482703	GGGGCCC	G	heterozygous	665
L84221	CDCP2	c.1224dupC	ins	ENST00000371330	1	54605318	54605318	T	TG	heterozygous	666
L86963	SKIV2L2	c.174_182dup9_p.Asn58_Gly60dup	ins	ENST00000230640	5	54618191	54618191	T	TAATAATGGA	heterozygous	667
L45377	DCD	c.225dupA	ins	ENST00000293371	12	55039020	55039020	C	CT	heterozygous	668
L86963	CCDC66	c.1816_1818dupTCT_p.Ser606dup	ins	ENST00000394672	3	56650051	56650051	A	ACTT	heterozygous	669
L45377	ATG4C	c.959_960delTG	ins	ENST00000317868	1	63299735	63299729	TTG	T	heterozygous	670
D64976	CYP7B1	c.650dupT	ins	ENST00000310193	8	65528447	65528447	T	TA	heterozygous	671
L84221	CTDP1	c.1746_1748dupGGA_p.Glu582dup	ins	ENST00000299543	18	77475187	77475187	T	TGGA	heterozygous	672
L67322	FGF5	c.671_673dupAGC_p.Gln224dup	ins	ENST00000312465	4	81207686	81207686	G	GAGC	heterozygous	673
L83825	FANCA	c.2839dupT	ins	ENST00000389301	16	89828369	89828369	G	GA	heterozygous	674
L97649	FANCA	c.2812_2830dup19	ins	ENST00000389301	16	89828378	89828378	T	TCAGCTTCAGGTTGAATTTC	heterozygous	675
d119782	FANCA	c.2587_2588dupGG	ins	ENST00000389301	16	89833561	89833561	G	GCC	heterozygous	676
L52068	FANCA	c.1809dupT	ins	ENST00000389301	16	89845225	89845225	T	TA	heterozygous	677
L52932	KIF20B	c.3188_3189insAGTAAA_p.Lys1063_Glu1064insValLys	ins	ENST00000260753	10	91497902	91497902	C	CTAAAAG	heterozygous	678
L50435	SLC26A7	c.1554dupA	ins	ENST00000309536	8	92378866	92378866	C	CA	heterozygous	679
L86963	SPAG1	c.1059_1060insGAC_p.Lys353_Ser354insAsp	ins	ENST00000388798	8	101206459	101206459	A	AGAC	homozygous	680
L84221	NFKBIZ	c.1935+4_1935+5insTTTTAGAAAGCTTTAATAACCAC	ins	ENST00000326172	3	101576029	101576029	T	TACTTTTAGAAAGCTTTAATAACC	homozygous	681
L61923	ATM	c.5712dupA	ins	ENST00000278616	11	108178655	108178655	T	TA	heterozygous	682
L75319	PNLIPRP3	c.533_534insA	ins	ENST00000369230	10	118215309	118215310	G	GA	heterozygous	683
L52470	BTBD16	c.1447dupA	ins	ENST00000260723	10	124096188	124096188	C	CA	heterozygous	684
L92388	MUC13	c.182_184dupCTT_p.Pro61_Phe62insSer	ins	ENST00000311075	3	124646705	124646705	A	AAAG	homozygous	685
L60250	OR1B1	c.44dupT	ins	ENST00000304833	9	125391769	125391770	C	CA	heterozygous	686
L67322	ZRANB1	c.*9dupA	ins	ENST00000359653	10	126673560	126673560	G	GA	heterozygous	687
L85802	ERCC3	c.1762dupG	ins	ENST00000285398	2	128030505	128030505	T	TC	heterozygous	688
L74809	WWTR1	c.1199_1200insTTAA	ins	ENST00000465804	3	149238593	149238595	C	CTTAA	heterozygous	689
L67322	AKAP12	c.4593_4595dupGGA_p.Glu1531dup	ins	ENST00000402676	6	151674116	151674116	T	TGAG	heterozygous	690
L84221	FLG2	c.3939_3940dupTA	ins	ENST00000388718	1	152326321	152326321	G	GTA	heterozygous	691
D69066	HAX1	c.117_122dup6_p.Glu40_Gly41dup	ins	ENST00000328703	1	154245874	154245874	A	AAGAAGG	heterozygous	692
L86963	ADAM15	c.604_610dup7	ins	ENST00000356955	1	155026972	155026972	A	ACATTCGC	heterozygous	693
L67322	GPATCH4	c.1083_1084insGT	ins	ENST00000438976	1	156565049	156565049	A	AAC	homozygous	694
L74809	GPATCH4	c.1083_1084insGT	ins	ENST00000438976	1	156565049	156565049	A	AAC	homozygous	695
L60250	FMO2	c.211_213dupGAC_p.Asp71dup	ins	ENST00000441535	1	171162551	171162551	T	TGAC	heterozygous	696
D64976	PDE11A	c.2761_2763dupTCC_p.Ser921dup	ins	ENST00000286063	2	178494173	178494173	G	GGGA	homozygous	697
D68566	APOD	c.382_386dup5	ins	ENST00000343267	3	195295954	195295954	G	GGCATA	heterozygous	698
D81625	DNAH7	c.4787dupA	ins	ENST00000312428	2	196759808	196759808	A	AT	heterozygous	699
L76738	CHIT1	c.1049_1072dup24_p.Val357_Trp358insX	ins	ENST00000367229	1	203186950	203186950	C	CAGACCATGGCCCCGCCCAGTCCCT	homozygous	700
L60250	CHIT1	c.1049_1072dup24_p.Val357_Trp358insX	ins	ENST00000367229	1	203186950	203186950	C	CAGACCATGGCCCCGCCCAGTCCCT	homozygous	701
L76738	ALS2CR8	c.2146dupA	ins	ENST00000320443	2	203848307	203848307	C	CA	heterozygous	702
L86963	BARD1	c.1935_1954dup20	ins	ENST00000260947	2	215595181	215595181	T	TCATACTTTTCTTCCTGTTCA	heterozygous	703
L86963	OR2W3	c.893dupA	ins	ENST00000537741	1	248059779	248059779	G	GA	heterozygous	704
